# Supplementary material for: Plasma-Based Longitudinal Evaluation of ESR1 Epigenetic Status in Hormone Receptor-Positive HER2-Negative Metastatic Breast Cancer
Source: Front Oncol. 2020 Sep 18;10:550185. doi: 10.3389/fonc.2020.550185 (PMC7531252; doi:10.3389/fonc.2020.550185)
Supplement: Supplementary file 2 [file Data_Sheet_1.ZIP]

Archive with 50 entries (49 files):
- VCF/
- VCF/001-01_S18.vcf
- __MACOSX/VCF/._001-01_S18.vcf
- VCF/002-01_S19.vcf
- VCF/003-01_S20.vcf
- VCF/004-01_S21.vcf
- VCF/005-01_S22.vcf
- VCF/006-01_S23.vcf
- VCF/007-01_S24.vcf
- VCF/008-01_S25.vcf
- VCF/009-01_S32.vcf
- VCF/010-01_S33.vcf
- VCF/011-01_S34.vcf
- VCF/012-01_S35.vcf
- VCF/013-01_S36.vcf
- VCF/014-01_S37.vcf
- VCF/015-01_S38.vcf
- VCF/016-01_S39.vcf
- VCF/017-01_S40.vcf
- VCF/018-01_S41.vcf
- VCF/019-01_S42.vcf
- VCF/020-01_S43.vcf
- VCF/021-01_S44.vcf
- VCF/022-01_S45.vcf
- VCF/023-01_S46.vcf
- VCF/024-01_S47.vcf
- VCF/025-01_S60.vcf
- VCF/026-01_S48.vcf
- VCF/027-01_S49.vcf
- VCF/028-01_S50.vcf
- VCF/029-01_S51.vcf
- VCF/030-01_S52.vcf
- VCF/031-01_S53.vcf
- VCF/032-01_S54.vcf
- VCF/033-01_S55.vcf
- VCF/034-01_S56.vcf
- VCF/035-01_S57.vcf
- __MACOSX/VCF/._035-01_S57.vcf
- VCF/036-01_S58.vcf
- VCF/038-01_S59.vcf
- VCF/040-01_S61.vcf
- VCF/041-01_S62.vcf
- VCF/042-01_S63.vcf
- VCF/043-01_S64.vcf
- VCF/044-01_S65.vcf
- VCF/045-01_S66.vcf
- VCF/046-01_S67.vcf
- VCF/047-01_S68.vcf
- VCF/048-01_S69.vcf
- VCF/049-01_S70.vcf
