# Supplementary material for: Plasma-Based Longitudinal Evaluation of ESR1 Epigenetic Status in Hormone Receptor-Positive HER2-Negative Metastatic Breast Cancer
Source: Front Oncol. 2020 Sep 18;10:550185. doi: 10.3389/fonc.2020.550185 (PMC7531252; doi:10.3389/fonc.2020.550185)
Supplement: Supplementary file 2 [file Data_Sheet_1.ZIP › VCF/004-01_S21.vcf]

##fileformat=VCFv4.1
##FORMAT=<ID=GQX,Number=1,Type=Integer,Description="Minimum of {Genotype quality assuming variant position,Genotype quality assuming non-variant position}">
##FORMAT=<ID=GT,Number=1,Type=String,Description="Genotype">
##FORMAT=<ID=GQ,Number=1,Type=Integer,Description="Genotype Quality">
##FORMAT=<ID=AD,Number=.,Type=Integer,Description="Allele Depth">
##FORMAT=<ID=VF,Number=1,Type=Float,Description="Variant Frequency">
##FORMAT=<ID=NL,Number=1,Type=Integer,Description="Applied BaseCall Noise Level">
##FORMAT=<ID=SB,Number=1,Type=Float,Description="StrandBias Score">
##INFO=<ID=TI,Number=.,Type=String,Description="Transcript ID">
##INFO=<ID=GI,Number=.,Type=String,Description="Gene ID">
##INFO=<ID=EXON,Number=0,Type=Flag,Description="Exon Region">
##INFO=<ID=FC,Number=.,Type=String,Description="Functional Consequence">
##INFO=<ID=DP,Number=1,Type=Integer,Description="Total Depth">
##FILTER=<ID=LowVariantFreq,Description="Low variant frequency < 0.01">
##FILTER=<ID=LowGQ,Description="GQ below < 30.00">
##FILTER=<ID=R8,Description="IndelRepeatLength is greater than 8">
##FILTER=<ID=LowDP,Description="Low coverage (DP tag), therefore no genotype called">
##FILTER=<ID=SB,Description="Variant strand bias too high or coverage on only one strand">
##annotator=MARS
##fileDate=20200617
##source=CallSomaticVariants 3.5.2.1
##CallSomaticVariants_cmdline=" -B G:\191125_M02898_0361_000000000-D75BJ\Data\Intensities\BaseCalls\Alignment4 -g [C:\Illumina\MiSeq Reporter\Genomes\Homo_sapiens\UCSC\hg19\Sequence\WholeGenomeFasta,] -f 0.01 -fo True -b 20 -q 100 -c 10 -s 0.5 -a 20 -F 20 -gVCF False -i true -r G:\191125_M02898_0361_000000000-D75BJ"
##reference=C:\Illumina\MiSeq Reporter\Genomes\Homo_sapiens\UCSC\hg19\Sequence\WholeGenomeFasta\genome.fa
##contig=<ID=chr3,length=198022430>
##contig=<ID=chr6,length=171115067>
#CHROM	POS	ID	REF	ALT	QUAL	FILTER	INFO	FORMAT	004-01
chr3	178936038	.	A	C	68.00	SB	DP=9002;TI=NM_006218;GI=PIK3CA;FC=Missense_D527A;EXON	GT:GQ:AD:VF:NL:SB:GQX	0/1:68:8754,143:0.0159:20:0.0000:68
chr3	178936043	.	G	T	100.00	SB	DP=8868;TI=NM_006218;GI=PIK3CA;FC=Nonsense_E529X;EXON	GT:GQ:AD:VF:NL:SB:GQX	0/1:100:8094,773:0.0872:20:0.0000:100
chr3	178936049	.	C	A	100.00	SB	DP=8886;TI=NM_006218;GI=PIK3CA;FC=Missense_L531I;EXON	GT:GQ:AD:VF:NL:SB:GQX	0/1:100:8585,296:0.0333:20:0.0000:100
chr3	178936054	.	A	C	100.00	SB	DP=9290;TI=NM_006218;GI=PIK3CA;FC=Missense_K532N;EXON	GT:GQ:AD:VF:NL:SB:GQX	0/1:100:8567,722:0.0777:20:0.0000:100
chr3	178936058	.	A	C	52.00	SB	DP=9183;TI=NM_006218;GI=PIK3CA;FC=Missense_I534L;EXON	GT:GQ:AD:VF:NL:SB:GQX	0/1:52:9018,137:0.0149:20:0.0000:52
chr3	178936063	.	T	G	100.00	SB	DP=8864;TI=NM_006218;GI=PIK3CA;FC=Synonymous_S535S;EXON	GT:GQ:AD:VF:NL:SB:GQX	0/1:100:8671,183:0.0206:20:0.0000:100
chr3	178936077	.	T	G	100.00	SB	DP=9056;TI=NM_006218;GI=PIK3CA;FC=Missense_L540R;EXON	GT:GQ:AD:VF:NL:SB:GQX	0/1:100:8432,624:0.0689:20:0.0000:100
chr3	178936086	.	T	G	100.00	SB	DP=8993;TI=NM_006218;GI=PIK3CA;FC=Missense_I543S;EXON	GT:GQ:AD:VF:NL:SB:GQX	0/1:100:8735,257:0.0286:20:0.0000:100
chr3	178936090	.	T	G	100.00	SB	DP=9140;TI=NM_006218;GI=PIK3CA;FC=Synonymous_T544T;EXON	GT:GQ:AD:VF:NL:SB:GQX	0/1:100:8652,481:0.0526:20:0.0000:100
chr3	178936106	.	T	A	72.00	SB	DP=9019;TI=NM_006218;GI=PIK3CA;FC=Missense_F550I;EXON	GT:GQ:AD:VF:NL:SB:GQX	0/1:72:8601,145:0.0161:20:0.0000:72
chr3	178936106	.	T	G	100.00	SB	DP=9019;TI=NM_006218;GI=PIK3CA;FC=Missense_F550V;EXON	GT:GQ:AD:VF:NL:SB:GQX	0/1:100:8601,164:0.0182:20:0.0000:100
chr3	178936115	.	A	C	100.00	SB	DP=9186;TI=NM_006218;GI=PIK3CA;FC=Missense_S553R;EXON	GT:GQ:AD:VF:NL:SB:GQX	0/1:100:8636,546:0.0594:20:0.0000:100
chr3	178936125	.	A	C	100.00	SB	DP=9202;TI=NM_006218;GI=PIK3CA;FC=Silent	GT:GQ:AD:VF:NL:SB:GQX	0/1:100:8451,747:0.0812:20:0.0000:100
chr3	178952040	.	A	C	30.00	SB	DP=2700;TI=NM_006218;GI=PIK3CA;FC=Missense_E1032A;EXON	GT:GQ:AD:VF:NL:SB:GQX	0/1:30:2636,45:0.0167:20:0.0000:30
chr3	178952045	.	G	T	100.00	SB	DP=2739;TI=NM_006218;GI=PIK3CA;FC=Nonsense_E1034X;EXON	GT:GQ:AD:VF:NL:SB:GQX	0/1:100:2512,227:0.0829:20:0.0000:100
chr3	178952049	.	C	A	100.00	SB	DP=2710;TI=NM_006218;GI=PIK3CA;FC=Missense_A1035D;EXON	GT:GQ:AD:VF:NL:SB:GQX	0/1:100:2590,120:0.0443:20:0.0000:100
chr3	178952052	.	T	G	100.00	SB	DP=2784;TI=NM_006218;GI=PIK3CA;FC=Missense_L1036W;EXON	GT:GQ:AD:VF:NL:SB:GQX	0/1:100:2580,202:0.0726:20:0.0000:100
chr3	178952054	.	G	T	100.00	SB	DP=2699;TI=NM_006218;GI=PIK3CA;FC=Nonsense_E1037X;EXON	GT:GQ:AD:VF:NL:SB:GQX	0/1:100:2477,222:0.0823:20:-0.0007:100
chr3	178952060	.	T	G	100.00	SB	DP=2806;TI=NM_006218;GI=PIK3CA;FC=Missense_F1039V;EXON	GT:GQ:AD:VF:NL:SB:GQX	0/1:100:2619,187:0.0666:20:0.0000:100
chr3	178952061	.	T	G	100.00	SB	DP=2838;TI=NM_006218;GI=PIK3CA;FC=Missense_F1039C;EXON	GT:GQ:AD:VF:NL:SB:GQX	0/1:100:2653,185:0.0652:20:0.0000:100
chr3	178952069	.	C	A	100.00	SB	DP=2889;TI=NM_006218;GI=PIK3CA;FC=Missense_Q1042K;EXON	GT:GQ:AD:VF:NL:SB:GQX	0/1:100:2781,108:0.0374:20:-0.0009:100
chr3	178952083	.	A	C	100.00	SB	DP=2644;TI=NM_006218;GI=PIK3CA;FC=Synonymous_A1046A;EXON	GT:GQ:AD:VF:NL:SB:GQX	0/1:100:2449,192:0.0726:20:0.0000:100
chr3	178952084	.	C	A	100.00	SB	DP=2820;TI=NM_006218;GI=PIK3CA;FC=Missense_H1047N;EXON	GT:GQ:AD:VF:NL:SB:GQX	0/1:100:2674,144:0.0511:20:0.0000:100
chr3	178952089	.	T	G	100.00	SB	DP=2789;TI=NM_006218;GI=PIK3CA;FC=Missense_H1048Q;EXON	GT:GQ:AD:VF:NL:SB:GQX	0/1:100:2666,123:0.0441:20:0.0000:100
chr3	178952096	.	T	G	100.00	SB	DP=2761;TI=NM_006218;GI=PIK3CA;FC=Missense_W1051G;EXON	GT:GQ:AD:VF:NL:SB:GQX	0/1:100:2585,176:0.0637:20:0.0000:100
chr3	178952097	.	G	T	100.00	PASS	DP=2686;TI=NM_006218;GI=PIK3CA;FC=Missense_W1051L;EXON	GT:GQ:AD:VF:NL:SB:GQX	0/1:100:2394,273:0.1016:20:-100.0000:100
chr3	178952117	.	A	C	100.00	SB	DP=2792;TI=NM_006218;GI=PIK3CA;FC=Missense_I1058L;EXON	GT:GQ:AD:VF:NL:SB:GQX	0/1:100:2638,150:0.0537:20:0.0000:100
chr3	178952123	.	C	T	100.00	PASS	DP=3258;TI=NM_006218;GI=PIK3CA;FC=Missense_H1060Y;EXON	GT:GQ:AD:VF:NL:SB:GQX	0/1:100:3163,90:0.0276:20:-71.4691:100
chr3	178952129	.	A	C	100.00	SB	DP=3070;TI=NM_006218;GI=PIK3CA;FC=Missense_I1062L;EXON	GT:GQ:AD:VF:NL:SB:GQX	0/1:100:2940,130:0.0423:20:0.0000:100
chr3	178952137	.	G	T	100.00	SB	DP=3002;TI=NM_006218;GI=PIK3CA;FC=Missense_Q1064H;EXON	GT:GQ:AD:VF:NL:SB:GQX	0/1:100:2800,202:0.0673:20:-0.0001:100
chr6	152332800	.	A	C	68.00	SB	DP=13578;TI=NM_001122742,NM_001122741,NM_001122740,NM_000125;GI=ESR1,ESR1,ESR1,ESR1;FC=Missense_D369A,Missense_D369A,Missense_D369A,Missense_D369A;EXON	GT:GQ:AD:VF:NL:SB:GQX	0/1:68:13351,200:0.0147:20:0.0000:68
chr6	152332814	.	G	T	100.00	SB	DP=14461;TI=NM_001122742,NM_001122741,NM_001122740,NM_000125;GI=ESR1,ESR1,ESR1,ESR1;FC=Missense_D374Y,Missense_D374Y,Missense_D374Y,Missense_D374Y;EXON	GT:GQ:AD:VF:NL:SB:GQX	0/1:100:13893,564:0.0390:20:0.0000:100
chr6	152332830	.	T	G	34.00	SB	DP=13542;TI=NM_001122742,NM_001122741,NM_001122740,NM_000125;GI=ESR1,ESR1,ESR1,ESR1;FC=Missense_L379R,Missense_L379R,Missense_L379R,Missense_L379R;EXON	GT:GQ:AD:VF:NL:SB:GQX	0/1:34:13349,177:0.0131:20:0.0000:34
chr6	152332836	.	G	T	100.00	SB	DP=14209;TI=NM_001122742,NM_001122741,NM_001122740,NM_000125;GI=ESR1,ESR1,ESR1,ESR1;FC=Missense_C381F,Missense_C381F,Missense_C381F,Missense_C381F;EXON	GT:GQ:AD:VF:NL:SB:GQX	0/1:100:13539,664:0.0467:20:0.0000:100
chr6	152332842	.	G	T	100.00	SB	DP=14213;TI=NM_001122742,NM_001122741,NM_001122740,NM_000125;GI=ESR1,ESR1,ESR1,ESR1;FC=Missense_W383L,Missense_W383L,Missense_W383L,Missense_W383L;EXON	GT:GQ:AD:VF:NL:SB:GQX	0/1:100:13864,345:0.0243:20:0.0000:100
chr6	152332847	.	G	T	100.00	SB	DP=13907;TI=NM_001122742,NM_001122741,NM_001122740,NM_000125;GI=ESR1,ESR1,ESR1,ESR1;FC=Nonsense_E385X,Nonsense_E385X,Nonsense_E385X,Nonsense_E385X;EXON	GT:GQ:AD:VF:NL:SB:GQX	0/1:100:13402,505:0.0363:20:0.0000:100
chr6	152332857	.	T	G	100.00	SB	DP=13785;TI=NM_001122742,NM_001122741,NM_001122740,NM_000125;GI=ESR1,ESR1,ESR1,ESR1;FC=Missense_M388R,Missense_M388R,Missense_M388R,Missense_M388R;EXON	GT:GQ:AD:VF:NL:SB:GQX	0/1:100:13508,277:0.0201:20:0.0000:100
chr6	152332879	.	C	A	36.00	SB	DP=13882;TI=NM_001122742,NM_001122741,NM_001122740,NM_000125;GI=ESR1,ESR1,ESR1,ESR1;FC=Synonymous_S395S,Synonymous_S395S,Synonymous_S395S,Synonymous_S395S;EXON	GT:GQ:AD:VF:NL:SB:GQX	0/1:36:13700,182:0.0131:20:0.0000:36
chr6	152332880	.	A	C	100.00	SB	DP=13856;TI=NM_001122742,NM_001122741,NM_001122740,NM_000125;GI=ESR1,ESR1,ESR1,ESR1;FC=Missense_M396L,Missense_M396L,Missense_M396L,Missense_M396L;EXON	GT:GQ:AD:VF:NL:SB:GQX	0/1:100:13291,562:0.0406:20:0.0000:100
chr6	152332887	.	A	C	100.00	SB	DP=13907;TI=NM_001122742,NM_001122741,NM_001122740,NM_000125;GI=ESR1,ESR1,ESR1,ESR1;FC=Missense_H398P,Missense_H398P,Missense_H398P,Missense_H398P;EXON	GT:GQ:AD:VF:NL:SB:GQX	0/1:100:13405,499:0.0359:20:0.0000:100
chr6	152332892	.	G	T	100.00	SB	DP=14052;TI=NM_001122742,NM_001122741,NM_001122740,NM_000125;GI=ESR1,ESR1,ESR1,ESR1;FC=Missense_G400W,Missense_G400W,Missense_G400W,Missense_G400W;EXON	GT:GQ:AD:VF:NL:SB:GQX	0/1:100:13632,420:0.0299:20:0.0000:100
chr6	152332897	.	G	T	100.00	SB	DP=13926;TI=NM_001122742,NM_001122741,NM_001122740,NM_000125;GI=ESR1,ESR1,ESR1,ESR1;FC=Missense_K401N,Missense_K401N,Missense_K401N,Missense_K401N;EXON	GT:GQ:AD:VF:NL:SB:GQX	0/1:100:13377,546:0.0392:20:0.0000:100
chr6	152332904	.	T	G	38.00	SB	DP=13738;TI=NM_001122742,NM_001122741,NM_001122740,NM_000125;GI=ESR1,ESR1,ESR1,ESR1;FC=Missense_F404V,Missense_F404V,Missense_F404V,Missense_F404V;EXON	GT:GQ:AD:VF:NL:SB:GQX	0/1:38:13552,182:0.0132:20:0.0000:38
chr6	152415509	.	T	G	100.00	SB	DP=13572;TI=NM_001122742,NM_001122741,NM_001122740,NM_000125;GI=ESR1,ESR1,ESR1,ESR1;FC=Silent,Silent,Silent,Silent	GT:GQ:AD:VF:NL:SB:GQX	0/1:100:13213,358:0.0264:20:0.0000:100
chr6	152415522	.	G	T	100.00	SB	DP=13992;TI=NM_001122742,NM_001122741,NM_001122740,NM_000125;GI=ESR1,ESR1,ESR1,ESR1;FC=Missense_V458L,Missense_V458L,Missense_V458L,Missense_V458L;EXON	GT:GQ:AD:VF:NL:SB:GQX	0/1:100:13760,229:0.0164:20:0.0000:100
chr6	152415524	.	G	T	100.00	SB	DP=14167;TI=NM_001122742,NM_001122741,NM_001122740,NM_000125;GI=ESR1,ESR1,ESR1,ESR1;FC=Synonymous_V458V,Synonymous_V458V,Synonymous_V458V,Synonymous_V458V;EXON	GT:GQ:AD:VF:NL:SB:GQX	0/1:100:13870,297:0.0210:20:0.0000:100
chr6	152415531	.	T	G	100.00	SB	DP=13732;TI=NM_001122742,NM_001122741,NM_001122740,NM_000125;GI=ESR1,ESR1,ESR1,ESR1;FC=Missense_F461V,Missense_F461V,Missense_F461V,Missense_F461V;EXON	GT:GQ:AD:VF:NL:SB:GQX	0/1:100:13319,411:0.0299:20:0.0000:100
chr6	152415533	.	T	G	100.00	SB	DP=13920;TI=NM_001122742,NM_001122741,NM_001122740,NM_000125;GI=ESR1,ESR1,ESR1,ESR1;FC=Missense_F461L,Missense_F461L,Missense_F461L,Missense_F461L;EXON	GT:GQ:AD:VF:NL:SB:GQX	0/1:100:13637,278:0.0200:20:0.0000:100
chr6	152415537	.	T	G	100.00	SB	DP=14030;TI=NM_001122742,NM_001122741,NM_001122740,NM_000125;GI=ESR1,ESR1,ESR1,ESR1;FC=Missense_S463A,Missense_S463A,Missense_S463A,Missense_S463A;EXON	GT:GQ:AD:VF:NL:SB:GQX	0/1:100:13740,281:0.0200:20:0.0000:100
chr6	152415540	.	A	C	100.00	SB	DP=14377;TI=NM_001122742,NM_001122741,NM_001122740,NM_000125;GI=ESR1,ESR1,ESR1,ESR1;FC=Missense_S464R,Missense_S464R,Missense_S464R,Missense_S464R;EXON	GT:GQ:AD:VF:NL:SB:GQX	0/1:100:13734,634:0.0441:20:0.0000:100
chr6	152415556	.	T	G	100.00	SB	DP=14429;TI=NM_001122742,NM_001122741,NM_001122740,NM_000125;GI=ESR1,ESR1,ESR1,ESR1;FC=Missense_L469R,Missense_L469R,Missense_L469R,Missense_L469R;EXON	GT:GQ:AD:VF:NL:SB:GQX	0/1:100:14019,399:0.0277:20:0.0000:100
chr6	152415559	.	A	C	100.00	PASS	DP=13813;TI=NM_001122742,NM_001122741,NM_001122740,NM_000125;GI=ESR1,ESR1,ESR1,ESR1;FC=Missense_E470A,Missense_E470A,Missense_E470A,Missense_E470A;EXON	GT:GQ:AD:VF:NL:SB:GQX	0/1:100:13171,617:0.0447:20:-100.0000:100
chr6	152415562	.	A	C	100.00	SB	DP=14064;TI=NM_001122742,NM_001122741,NM_001122740,NM_000125;GI=ESR1,ESR1,ESR1,ESR1;FC=Missense_E471A,Missense_E471A,Missense_E471A,Missense_E471A;EXON	GT:GQ:AD:VF:NL:SB:GQX	0/1:100:13527,536:0.0381:20:0.0000:100
chr6	152415571	.	A	C	100.00	SB	DP=13853;TI=NM_001122742,NM_001122741,NM_001122740,NM_000125;GI=ESR1,ESR1,ESR1,ESR1;FC=Missense_H474P,Missense_H474P,Missense_H474P,Missense_H474P;EXON	GT:GQ:AD:VF:NL:SB:GQX	0/1:100:13464,379:0.0274:20:0.0000:100
chr6	152415572	.	T	G	91.00	SB	DP=13895;TI=NM_001122742,NM_001122741,NM_001122740,NM_000125;GI=ESR1,ESR1,ESR1,ESR1;FC=Missense_H474Q,Missense_H474Q,Missense_H474Q,Missense_H474Q;EXON	GT:GQ:AD:VF:NL:SB:GQX	0/1:91:13668,216:0.0155:20:0.0000:91
chr6	152415574	.	T	G	100.00	SB	DP=12804;TI=NM_001122742,NM_001122741,NM_001122740,NM_000125;GI=ESR1,ESR1,ESR1,ESR1;FC=Missense_I475S,Missense_I475S,Missense_I475S,Missense_I475S;EXON	GT:GQ:AD:VF:NL:SB:GQX	0/1:100:12218,581:0.0454:20:-0.0039:100
chr6	152415583	.	T	G	100.00	SB	DP=13744;TI=NM_001122742,NM_001122741,NM_001122740,NM_000125;GI=ESR1,ESR1,ESR1,ESR1;FC=Missense_V478G,Missense_V478G,Missense_V478G,Missense_V478G;EXON	GT:GQ:AD:VF:NL:SB:GQX	0/1:100:13221,519:0.0378:20:0.0000:100
chr6	152419951	.	C	A	100.00	SB	DP=27067;TI=NM_001122742,NM_001122741,NM_001122740,NM_000125;GI=ESR1,ESR1,ESR1,ESR1;FC=Synonymous_A546A,Synonymous_A546A,Synonymous_A546A,Synonymous_A546A;EXON	GT:GQ:AD:VF:NL:SB:GQX	0/1:100:26273,707:0.0261:20:0.0000:100
