# Supplementary material for: Plasma-Based Longitudinal Evaluation of ESR1 Epigenetic Status in Hormone Receptor-Positive HER2-Negative Metastatic Breast Cancer
Source: Front Oncol. 2020 Sep 18;10:550185. doi: 10.3389/fonc.2020.550185 (PMC7531252; doi:10.3389/fonc.2020.550185)
Supplement: Supplementary file 2 [file Data_Sheet_1.ZIP › VCF/006-01_S23.vcf]

##fileformat=VCFv4.1
##FORMAT=<ID=GQX,Number=1,Type=Integer,Description="Minimum of {Genotype quality assuming variant position,Genotype quality assuming non-variant position}">
##FORMAT=<ID=GT,Number=1,Type=String,Description="Genotype">
##FORMAT=<ID=GQ,Number=1,Type=Integer,Description="Genotype Quality">
##FORMAT=<ID=AD,Number=.,Type=Integer,Description="Allele Depth">
##FORMAT=<ID=VF,Number=1,Type=Float,Description="Variant Frequency">
##FORMAT=<ID=NL,Number=1,Type=Integer,Description="Applied BaseCall Noise Level">
##FORMAT=<ID=SB,Number=1,Type=Float,Description="StrandBias Score">
##INFO=<ID=TI,Number=.,Type=String,Description="Transcript ID">
##INFO=<ID=GI,Number=.,Type=String,Description="Gene ID">
##INFO=<ID=EXON,Number=0,Type=Flag,Description="Exon Region">
##INFO=<ID=FC,Number=.,Type=String,Description="Functional Consequence">
##INFO=<ID=DP,Number=1,Type=Integer,Description="Total Depth">
##FILTER=<ID=LowVariantFreq,Description="Low variant frequency < 0.01">
##FILTER=<ID=LowGQ,Description="GQ below < 30.00">
##FILTER=<ID=R8,Description="IndelRepeatLength is greater than 8">
##FILTER=<ID=LowDP,Description="Low coverage (DP tag), therefore no genotype called">
##FILTER=<ID=SB,Description="Variant strand bias too high or coverage on only one strand">
##annotator=MARS
##fileDate=20200617
##source=CallSomaticVariants 3.5.2.1
##CallSomaticVariants_cmdline=" -B G:\191125_M02898_0361_000000000-D75BJ\Data\Intensities\BaseCalls\Alignment4 -g [C:\Illumina\MiSeq Reporter\Genomes\Homo_sapiens\UCSC\hg19\Sequence\WholeGenomeFasta,] -f 0.01 -fo True -b 20 -q 100 -c 10 -s 0.5 -a 20 -F 20 -gVCF False -i true -r G:\191125_M02898_0361_000000000-D75BJ"
##reference=C:\Illumina\MiSeq Reporter\Genomes\Homo_sapiens\UCSC\hg19\Sequence\WholeGenomeFasta\genome.fa
##contig=<ID=chr3,length=198022430>
##contig=<ID=chr6,length=171115067>
#CHROM	POS	ID	REF	ALT	QUAL	FILTER	INFO	FORMAT	006-01
chr3	178936038	.	A	C	29.00	SB;LowGQ	DP=5389;TI=NM_006218;GI=PIK3CA;FC=Missense_D527A;EXON	GT:GQ:AD:VF:NL:SB:GQX	0/1:29:5254,78:0.0145:20:0.0000:29
chr3	178936043	.	G	T	100.00	SB	DP=5287;TI=NM_006218;GI=PIK3CA;FC=Nonsense_E529X;EXON	GT:GQ:AD:VF:NL:SB:GQX	0/1:100:4828,459:0.0868:20:0.0000:100
chr3	178936049	.	C	A	100.00	SB	DP=5316;TI=NM_006218;GI=PIK3CA;FC=Missense_L531I;EXON	GT:GQ:AD:VF:NL:SB:GQX	0/1:100:5154,158:0.0297:20:0.0000:100
chr3	178936054	.	A	C	100.00	SB	DP=5573;TI=NM_006218;GI=PIK3CA;FC=Missense_K532N;EXON	GT:GQ:AD:VF:NL:SB:GQX	0/1:100:5134,439:0.0788:20:0.0000:100
chr3	178936058	.	A	C	23.00	SB;LowGQ	DP=5485;TI=NM_006218;GI=PIK3CA;FC=Missense_I534L;EXON	GT:GQ:AD:VF:NL:SB:GQX	0/1:23:5395,75:0.0137:20:0.0000:23
chr3	178936063	.	T	G	82.00	SB	DP=5311;TI=NM_006218;GI=PIK3CA;FC=Synonymous_S535S;EXON	GT:GQ:AD:VF:NL:SB:GQX	0/1:82:5205,100:0.0188:20:0.0000:82
chr3	178936077	.	T	G	100.00	SB	DP=5399;TI=NM_006218;GI=PIK3CA;FC=Missense_L540R;EXON	GT:GQ:AD:VF:NL:SB:GQX	0/1:100:5032,364:0.0674:20:0.0000:100
chr3	178936086	.	T	G	100.00	SB	DP=5389;TI=NM_006218;GI=PIK3CA;FC=Missense_I543S;EXON	GT:GQ:AD:VF:NL:SB:GQX	0/1:100:5237,152:0.0282:20:0.0000:100
chr3	178936090	.	T	G	100.00	SB	DP=5493;TI=NM_006218;GI=PIK3CA;FC=Synonymous_T544T;EXON	GT:GQ:AD:VF:NL:SB:GQX	0/1:100:5202,286:0.0521:20:0.0000:100
chr3	178936106	.	T	A	33.00	SB	DP=5373;TI=NM_006218;GI=PIK3CA;FC=Missense_F550I;EXON	GT:GQ:AD:VF:NL:SB:GQX	0/1:33:5128,80:0.0149:20:0.0000:33
chr3	178936106	.	T	G	91.00	SB	DP=5373;TI=NM_006218;GI=PIK3CA;FC=Missense_F550V;EXON	GT:GQ:AD:VF:NL:SB:GQX	0/1:91:5128,104:0.0194:20:0.0000:91
chr3	178936115	.	A	C	100.00	SB	DP=5531;TI=NM_006218;GI=PIK3CA;FC=Missense_S553R;EXON	GT:GQ:AD:VF:NL:SB:GQX	0/1:100:5193,335:0.0606:20:0.0000:100
chr3	178936125	.	A	C	100.00	SB	DP=5495;TI=NM_006218;GI=PIK3CA;FC=Silent	GT:GQ:AD:VF:NL:SB:GQX	0/1:100:5064,430:0.0783:20:0.0000:100
chr3	178952040	.	A	C	42.00	SB	DP=2724;TI=NM_006218;GI=PIK3CA;FC=Missense_E1032A;EXON	GT:GQ:AD:VF:NL:SB:GQX	0/1:42:2643,50:0.0184:20:0.0000:42
chr3	178952045	.	G	T	100.00	SB	DP=2773;TI=NM_006218;GI=PIK3CA;FC=Nonsense_E1034X;EXON	GT:GQ:AD:VF:NL:SB:GQX	0/1:100:2538,235:0.0847:20:0.0000:100
chr3	178952049	.	C	A	100.00	SB	DP=2724;TI=NM_006218;GI=PIK3CA;FC=Missense_A1035D;EXON	GT:GQ:AD:VF:NL:SB:GQX	0/1:100:2624,99:0.0363:20:0.0000:100
chr3	178952052	.	T	G	100.00	SB	DP=2840;TI=NM_006218;GI=PIK3CA;FC=Missense_L1036W;EXON	GT:GQ:AD:VF:NL:SB:GQX	0/1:100:2624,216:0.0761:20:0.0000:100
chr3	178952054	.	G	T	100.00	SB	DP=2776;TI=NM_006218;GI=PIK3CA;FC=Nonsense_E1037X;EXON	GT:GQ:AD:VF:NL:SB:GQX	0/1:100:2529,246:0.0886:20:0.0000:100
chr3	178952060	.	T	G	100.00	SB	DP=2856;TI=NM_006218;GI=PIK3CA;FC=Missense_F1039V;EXON	GT:GQ:AD:VF:NL:SB:GQX	0/1:100:2669,187:0.0655:20:0.0000:100
chr3	178952061	.	T	G	100.00	SB	DP=2882;TI=NM_006218;GI=PIK3CA;FC=Missense_F1039C;EXON	GT:GQ:AD:VF:NL:SB:GQX	0/1:100:2681,201:0.0697:20:0.0000:100
chr3	178952069	.	C	A	100.00	SB	DP=2909;TI=NM_006218;GI=PIK3CA;FC=Missense_Q1042K;EXON	GT:GQ:AD:VF:NL:SB:GQX	0/1:100:2793,116:0.0399:20:-0.2897:100
chr3	178952078	.	G	T	20.00	SB;LowGQ	DP=2919;TI=NM_006218;GI=PIK3CA;FC=Missense_D1045Y;EXON	GT:GQ:AD:VF:NL:SB:GQX	0/1:20:2869,43:0.0147:20:0.0000:20
chr3	178952083	.	A	C	100.00	SB	DP=2701;TI=NM_006218;GI=PIK3CA;FC=Synonymous_A1046A;EXON	GT:GQ:AD:VF:NL:SB:GQX	0/1:100:2474,225:0.0833:20:0.0000:100
chr3	178952084	.	C	A	100.00	SB	DP=2911;TI=NM_006218;GI=PIK3CA;FC=Missense_H1047N;EXON	GT:GQ:AD:VF:NL:SB:GQX	0/1:100:2760,151:0.0519:20:0.0000:100
chr3	178952089	.	T	G	100.00	SB	DP=2877;TI=NM_006218;GI=PIK3CA;FC=Missense_H1048Q;EXON	GT:GQ:AD:VF:NL:SB:GQX	0/1:100:2747,130:0.0452:20:0.0000:100
chr3	178952096	.	T	G	100.00	SB	DP=2826;TI=NM_006218;GI=PIK3CA;FC=Missense_W1051G;EXON	GT:GQ:AD:VF:NL:SB:GQX	0/1:100:2621,199:0.0704:20:-0.0002:100
chr3	178952097	.	G	T	100.00	PASS	DP=2726;TI=NM_006218;GI=PIK3CA;FC=Missense_W1051L;EXON	GT:GQ:AD:VF:NL:SB:GQX	0/1:100:2402,300:0.1101:20:-100.0000:100
chr3	178952117	.	A	C	100.00	SB	DP=2818;TI=NM_006218;GI=PIK3CA;FC=Missense_I1058L;EXON	GT:GQ:AD:VF:NL:SB:GQX	0/1:100:2665,152:0.0539:20:0.0000:100
chr3	178952129	.	A	C	100.00	SB	DP=2851;TI=NM_006218;GI=PIK3CA;FC=Missense_I1062L;EXON	GT:GQ:AD:VF:NL:SB:GQX	0/1:100:2719,132:0.0463:20:0.0000:100
chr3	178952137	.	G	T	100.00	SB	DP=2805;TI=NM_006218;GI=PIK3CA;FC=Missense_Q1064H;EXON	GT:GQ:AD:VF:NL:SB:GQX	0/1:100:2586,218:0.0777:20:-0.0013:100
chr6	152332796	.	G	T	40.00	PASS	DP=45;TI=NM_001122742,NM_001122741,NM_001122740,NM_000125;GI=ESR1,ESR1,ESR1,ESR1;FC=Missense_V368L,Missense_V368L,Missense_V368L,Missense_V368L;EXON	GT:GQ:AD:VF:NL:SB:GQX	0/1:40:40,5:0.1111:20:-21.0141:40
chr6	152332800	.	A	C	56.00	SB	DP=11349;TI=NM_001122742,NM_001122741,NM_001122740,NM_000125;GI=ESR1,ESR1,ESR1,ESR1;FC=Missense_D369A,Missense_D369A,Missense_D369A,Missense_D369A;EXON	GT:GQ:AD:VF:NL:SB:GQX	0/1:56:11162,166:0.0146:20:0.0000:56
chr6	152332814	.	G	T	100.00	SB	DP=12117;TI=NM_001122742,NM_001122741,NM_001122740,NM_000125;GI=ESR1,ESR1,ESR1,ESR1;FC=Missense_D374Y,Missense_D374Y,Missense_D374Y,Missense_D374Y;EXON	GT:GQ:AD:VF:NL:SB:GQX	0/1:100:11632,484:0.0399:20:0.0000:100
chr6	152332830	.	T	G	35.00	SB	DP=11607;TI=NM_001122742,NM_001122741,NM_001122740,NM_000125;GI=ESR1,ESR1,ESR1,ESR1;FC=Missense_L379R,Missense_L379R,Missense_L379R,Missense_L379R;EXON	GT:GQ:AD:VF:NL:SB:GQX	0/1:35:11445,155:0.0134:20:0.0000:35
chr6	152332836	.	G	T	100.00	SB	DP=12163;TI=NM_001122742,NM_001122741,NM_001122740,NM_000125;GI=ESR1,ESR1,ESR1,ESR1;FC=Missense_C381F,Missense_C381F,Missense_C381F,Missense_C381F;EXON	GT:GQ:AD:VF:NL:SB:GQX	0/1:100:11644,515:0.0423:20:0.0000:100
chr6	152332842	.	G	T	100.00	SB	DP=12202;TI=NM_001122742,NM_001122741,NM_001122740,NM_000125;GI=ESR1,ESR1,ESR1,ESR1;FC=Missense_W383L,Missense_W383L,Missense_W383L,Missense_W383L;EXON	GT:GQ:AD:VF:NL:SB:GQX	0/1:100:11899,301:0.0247:20:0.0000:100
chr6	152332847	.	G	T	100.00	SB	DP=11945;TI=NM_001122742,NM_001122741,NM_001122740,NM_000125;GI=ESR1,ESR1,ESR1,ESR1;FC=Nonsense_E385X,Nonsense_E385X,Nonsense_E385X,Nonsense_E385X;EXON	GT:GQ:AD:VF:NL:SB:GQX	0/1:100:11535,409:0.0342:20:0.0000:100
chr6	152332857	.	T	G	100.00	SB	DP=11823;TI=NM_001122742,NM_001122741,NM_001122740,NM_000125;GI=ESR1,ESR1,ESR1,ESR1;FC=Missense_M388R,Missense_M388R,Missense_M388R,Missense_M388R;EXON	GT:GQ:AD:VF:NL:SB:GQX	0/1:100:11615,207:0.0175:20:0.0000:100
chr6	152332879	.	C	A	68.00	SB	DP=11935;TI=NM_001122742,NM_001122741,NM_001122740,NM_000125;GI=ESR1,ESR1,ESR1,ESR1;FC=Synonymous_S395S,Synonymous_S395S,Synonymous_S395S,Synonymous_S395S;EXON	GT:GQ:AD:VF:NL:SB:GQX	0/1:68:11754,180:0.0151:20:0.0000:68
chr6	152332880	.	A	C	100.00	SB	DP=11890;TI=NM_001122742,NM_001122741,NM_001122740,NM_000125;GI=ESR1,ESR1,ESR1,ESR1;FC=Missense_M396L,Missense_M396L,Missense_M396L,Missense_M396L;EXON	GT:GQ:AD:VF:NL:SB:GQX	0/1:100:11429,461:0.0388:20:0.0000:100
chr6	152332887	.	A	C	100.00	SB	DP=11857;TI=NM_001122742,NM_001122741,NM_001122740,NM_000125;GI=ESR1,ESR1,ESR1,ESR1;FC=Missense_H398P,Missense_H398P,Missense_H398P,Missense_H398P;EXON	GT:GQ:AD:VF:NL:SB:GQX	0/1:100:11440,413:0.0348:20:0.0000:100
chr6	152332892	.	G	T	100.00	SB	DP=11953;TI=NM_001122742,NM_001122741,NM_001122740,NM_000125;GI=ESR1,ESR1,ESR1,ESR1;FC=Missense_G400W,Missense_G400W,Missense_G400W,Missense_G400W;EXON	GT:GQ:AD:VF:NL:SB:GQX	0/1:100:11607,346:0.0289:20:0.0000:100
chr6	152332893	.	G	T	26.00	SB;LowGQ	DP=11950;TI=NM_001122742,NM_001122741,NM_001122740,NM_000125;GI=ESR1,ESR1,ESR1,ESR1;FC=Missense_G400V,Missense_G400V,Missense_G400V,Missense_G400V;EXON	GT:GQ:AD:VF:NL:SB:GQX	0/1:26:11796,152:0.0127:20:0.0000:26
chr6	152332897	.	G	T	100.00	SB	DP=11851;TI=NM_001122742,NM_001122741,NM_001122740,NM_000125;GI=ESR1,ESR1,ESR1,ESR1;FC=Missense_K401N,Missense_K401N,Missense_K401N,Missense_K401N;EXON	GT:GQ:AD:VF:NL:SB:GQX	0/1:100:11397,453:0.0382:20:0.0000:100
chr6	152332904	.	T	G	100.00	SB	DP=11711;TI=NM_001122742,NM_001122741,NM_001122740,NM_000125;GI=ESR1,ESR1,ESR1,ESR1;FC=Missense_F404V,Missense_F404V,Missense_F404V,Missense_F404V;EXON	GT:GQ:AD:VF:NL:SB:GQX	0/1:100:11506,203:0.0173:20:0.0000:100
chr6	152332906	.	T	G	60.00	SB	DP=11988;TI=NM_001122742,NM_001122741,NM_001122740,NM_000125;GI=ESR1,ESR1,ESR1,ESR1;FC=Missense_F404L,Missense_F404L,Missense_F404L,Missense_F404L;EXON	GT:GQ:AD:VF:NL:SB:GQX	0/1:60:11809,176:0.0147:20:0.0000:60
chr6	152415479	.	T	G	57.00	SB	DP=9751;TI=NM_001122742,NM_001122741,NM_001122740,NM_000125;GI=ESR1,ESR1,ESR1,ESR1;FC=Silent,Silent,Silent,Silent	GT:GQ:AD:VF:NL:SB:GQX	0/1:57:9557,147:0.0151:20:0.0000:57
chr6	152415509	.	T	G	100.00	SB	DP=10864;TI=NM_001122742,NM_001122741,NM_001122740,NM_000125;GI=ESR1,ESR1,ESR1,ESR1;FC=Silent,Silent,Silent,Silent	GT:GQ:AD:VF:NL:SB:GQX	0/1:100:10574,287:0.0264:20:0.0000:100
chr6	152415522	.	G	T	100.00	SB	DP=11254;TI=NM_001122742,NM_001122741,NM_001122740,NM_000125;GI=ESR1,ESR1,ESR1,ESR1;FC=Missense_V458L,Missense_V458L,Missense_V458L,Missense_V458L;EXON	GT:GQ:AD:VF:NL:SB:GQX	0/1:100:11060,189:0.0168:20:0.0000:100
chr6	152415524	.	G	T	100.00	SB	DP=11270;TI=NM_001122742,NM_001122741,NM_001122740,NM_000125;GI=ESR1,ESR1,ESR1,ESR1;FC=Synonymous_V458V,Synonymous_V458V,Synonymous_V458V,Synonymous_V458V;EXON	GT:GQ:AD:VF:NL:SB:GQX	0/1:100:11023,246:0.0218:20:0.0000:100
chr6	152415531	.	T	G	100.00	SB	DP=11031;TI=NM_001122742,NM_001122741,NM_001122740,NM_000125;GI=ESR1,ESR1,ESR1,ESR1;FC=Missense_F461V,Missense_F461V,Missense_F461V,Missense_F461V;EXON	GT:GQ:AD:VF:NL:SB:GQX	0/1:100:10673,358:0.0325:20:0.0000:100
chr6	152415533	.	T	G	100.00	SB	DP=11164;TI=NM_001122742,NM_001122741,NM_001122740,NM_000125;GI=ESR1,ESR1,ESR1,ESR1;FC=Missense_F461L,Missense_F461L,Missense_F461L,Missense_F461L;EXON	GT:GQ:AD:VF:NL:SB:GQX	0/1:100:10915,244:0.0219:20:0.0000:100
chr6	152415537	.	T	G	100.00	SB	DP=11257;TI=NM_001122742,NM_001122741,NM_001122740,NM_000125;GI=ESR1,ESR1,ESR1,ESR1;FC=Missense_S463A,Missense_S463A,Missense_S463A,Missense_S463A;EXON	GT:GQ:AD:VF:NL:SB:GQX	0/1:100:11004,248:0.0220:20:0.0000:100
chr6	152415540	.	A	C	100.00	SB	DP=11575;TI=NM_001122742,NM_001122741,NM_001122740,NM_000125;GI=ESR1,ESR1,ESR1,ESR1;FC=Missense_S464R,Missense_S464R,Missense_S464R,Missense_S464R;EXON	GT:GQ:AD:VF:NL:SB:GQX	0/1:100:11012,560:0.0484:20:0.0000:100
chr6	152415556	.	T	G	100.00	SB	DP=11627;TI=NM_001122742,NM_001122741,NM_001122740,NM_000125;GI=ESR1,ESR1,ESR1,ESR1;FC=Missense_L469R,Missense_L469R,Missense_L469R,Missense_L469R;EXON	GT:GQ:AD:VF:NL:SB:GQX	0/1:100:11271,355:0.0305:20:0.0000:100
chr6	152415559	.	A	C	100.00	PASS	DP=11098;TI=NM_001122742,NM_001122741,NM_001122740,NM_000125;GI=ESR1,ESR1,ESR1,ESR1;FC=Missense_E470A,Missense_E470A,Missense_E470A,Missense_E470A;EXON	GT:GQ:AD:VF:NL:SB:GQX	0/1:100:10511,569:0.0513:20:-100.0000:100
chr6	152415562	.	A	C	100.00	SB	DP=11224;TI=NM_001122742,NM_001122741,NM_001122740,NM_000125;GI=ESR1,ESR1,ESR1,ESR1;FC=Missense_E471A,Missense_E471A,Missense_E471A,Missense_E471A;EXON	GT:GQ:AD:VF:NL:SB:GQX	0/1:100:10774,450:0.0401:20:0.0000:100
chr6	152415569	.	C	A	30.00	SB	DP=11487;TI=NM_001122742,NM_001122741,NM_001122740,NM_000125;GI=ESR1,ESR1,ESR1,ESR1;FC=Missense_D473E,Missense_D473E,Missense_D473E,Missense_D473E;EXON	GT:GQ:AD:VF:NL:SB:GQX	0/1:30:11331,150:0.0131:20:0.0000:30
chr6	152415571	.	A	C	100.00	SB	DP=11048;TI=NM_001122742,NM_001122741,NM_001122740,NM_000125;GI=ESR1,ESR1,ESR1,ESR1;FC=Missense_H474P,Missense_H474P,Missense_H474P,Missense_H474P;EXON	GT:GQ:AD:VF:NL:SB:GQX	0/1:100:10687,355:0.0321:20:0.0000:100
chr6	152415572	.	T	G	100.00	SB	DP=11226;TI=NM_001122742,NM_001122741,NM_001122740,NM_000125;GI=ESR1,ESR1,ESR1,ESR1;FC=Missense_H474Q,Missense_H474Q,Missense_H474Q,Missense_H474Q;EXON	GT:GQ:AD:VF:NL:SB:GQX	0/1:100:11012,209:0.0186:20:0.0000:100
chr6	152415574	.	T	G	100.00	SB	DP=10314;TI=NM_001122742,NM_001122741,NM_001122740,NM_000125;GI=ESR1,ESR1,ESR1,ESR1;FC=Missense_I475S,Missense_I475S,Missense_I475S,Missense_I475S;EXON	GT:GQ:AD:VF:NL:SB:GQX	0/1:100:9874,437:0.0424:20:-0.0001:100
chr6	152415583	.	T	G	100.00	SB	DP=11009;TI=NM_001122742,NM_001122741,NM_001122740,NM_000125;GI=ESR1,ESR1,ESR1,ESR1;FC=Missense_V478G,Missense_V478G,Missense_V478G,Missense_V478G;EXON	GT:GQ:AD:VF:NL:SB:GQX	0/1:100:10515,491:0.0446:20:0.0000:100
chr6	152419951	.	C	A	100.00	SB	DP=24355;TI=NM_001122742,NM_001122741,NM_001122740,NM_000125;GI=ESR1,ESR1,ESR1,ESR1;FC=Synonymous_A546A,Synonymous_A546A,Synonymous_A546A,Synonymous_A546A;EXON	GT:GQ:AD:VF:NL:SB:GQX	0/1:100:23656,634:0.0260:20:0.0000:100
