# Supplementary material for: Plasma-Based Longitudinal Evaluation of ESR1 Epigenetic Status in Hormone Receptor-Positive HER2-Negative Metastatic Breast Cancer
Source: Front Oncol. 2020 Sep 18;10:550185. doi: 10.3389/fonc.2020.550185 (PMC7531252; doi:10.3389/fonc.2020.550185)
Supplement: Supplementary file 2 [file Data_Sheet_1.ZIP › VCF/007-01_S24.vcf]

##fileformat=VCFv4.1
##FORMAT=<ID=GQX,Number=1,Type=Integer,Description="Minimum of {Genotype quality assuming variant position,Genotype quality assuming non-variant position}">
##FORMAT=<ID=GT,Number=1,Type=String,Description="Genotype">
##FORMAT=<ID=GQ,Number=1,Type=Integer,Description="Genotype Quality">
##FORMAT=<ID=AD,Number=.,Type=Integer,Description="Allele Depth">
##FORMAT=<ID=VF,Number=1,Type=Float,Description="Variant Frequency">
##FORMAT=<ID=NL,Number=1,Type=Integer,Description="Applied BaseCall Noise Level">
##FORMAT=<ID=SB,Number=1,Type=Float,Description="StrandBias Score">
##INFO=<ID=TI,Number=.,Type=String,Description="Transcript ID">
##INFO=<ID=GI,Number=.,Type=String,Description="Gene ID">
##INFO=<ID=EXON,Number=0,Type=Flag,Description="Exon Region">
##INFO=<ID=FC,Number=.,Type=String,Description="Functional Consequence">
##INFO=<ID=DP,Number=1,Type=Integer,Description="Total Depth">
##FILTER=<ID=LowVariantFreq,Description="Low variant frequency < 0.01">
##FILTER=<ID=LowGQ,Description="GQ below < 30.00">
##FILTER=<ID=R8,Description="IndelRepeatLength is greater than 8">
##FILTER=<ID=LowDP,Description="Low coverage (DP tag), therefore no genotype called">
##FILTER=<ID=SB,Description="Variant strand bias too high or coverage on only one strand">
##annotator=MARS
##fileDate=20200617
##source=CallSomaticVariants 3.5.2.1
##CallSomaticVariants_cmdline=" -B G:\191125_M02898_0361_000000000-D75BJ\Data\Intensities\BaseCalls\Alignment4 -g [C:\Illumina\MiSeq Reporter\Genomes\Homo_sapiens\UCSC\hg19\Sequence\WholeGenomeFasta,] -f 0.01 -fo True -b 20 -q 100 -c 10 -s 0.5 -a 20 -F 20 -gVCF False -i true -r G:\191125_M02898_0361_000000000-D75BJ"
##reference=C:\Illumina\MiSeq Reporter\Genomes\Homo_sapiens\UCSC\hg19\Sequence\WholeGenomeFasta\genome.fa
##contig=<ID=chr3,length=198022430>
##contig=<ID=chr6,length=171115067>
#CHROM	POS	ID	REF	ALT	QUAL	FILTER	INFO	FORMAT	007-01
chr3	178936043	.	G	T	100.00	SB	DP=1213;TI=NM_006218;GI=PIK3CA;FC=Nonsense_E529X;EXON	GT:GQ:AD:VF:NL:SB:GQX	0/1:100:1111,101:0.0833:20:-0.0090:100
chr3	178936049	.	C	A	75.00	SB	DP=1229;TI=NM_006218;GI=PIK3CA;FC=Missense_L531I;EXON	GT:GQ:AD:VF:NL:SB:GQX	0/1:75:1192,36:0.0293:20:-0.0054:75
chr3	178936054	.	A	C	100.00	SB	DP=1276;TI=NM_006218;GI=PIK3CA;FC=Missense_K532N;EXON	GT:GQ:AD:VF:NL:SB:GQX	0/1:100:1178,98:0.0768:20:-0.0057:100
chr3	178936063	.	T	G	27.00	SB;LowGQ	DP=1226;TI=NM_006218;GI=PIK3CA;FC=Synonymous_S535S;EXON	GT:GQ:AD:VF:NL:SB:GQX	0/1:27:1202,24:0.0196:20:0.0000:27
chr3	178936077	.	T	G	100.00	SB	DP=1242;TI=NM_006218;GI=PIK3CA;FC=Missense_L540R;EXON	GT:GQ:AD:VF:NL:SB:GQX	0/1:100:1166,76:0.0612:20:-0.0045:100
chr3	178936086	.	T	G	64.00	SB	DP=1250;TI=NM_006218;GI=PIK3CA;FC=Missense_I543S;EXON	GT:GQ:AD:VF:NL:SB:GQX	0/1:64:1216,34:0.0272:20:-0.0045:64
chr3	178936090	.	T	G	100.00	SB	DP=1261;TI=NM_006218;GI=PIK3CA;FC=Synonymous_T544T;EXON	GT:GQ:AD:VF:NL:SB:GQX	0/1:100:1206,54:0.0428:20:-0.0046:100
chr3	178936115	.	A	C	100.00	SB	DP=1278;TI=NM_006218;GI=PIK3CA;FC=Missense_S553R;EXON	GT:GQ:AD:VF:NL:SB:GQX	0/1:100:1209,69:0.0540:20:-0.0058:100
chr3	178936125	.	A	C	100.00	SB	DP=1249;TI=NM_006218;GI=PIK3CA;FC=Silent	GT:GQ:AD:VF:NL:SB:GQX	0/1:100:1156,93:0.0745:20:-0.0077:100
chr3	178952040	.	A	C	27.00	SB;LowGQ	DP=952;TI=NM_006218;GI=PIK3CA;FC=Missense_E1032A;EXON	GT:GQ:AD:VF:NL:SB:GQX	0/1:27:918,20:0.0210:20:-0.0233:27
chr3	178952045	.	G	T	100.00	SB	DP=969;TI=NM_006218;GI=PIK3CA;FC=Nonsense_E1034X;EXON	GT:GQ:AD:VF:NL:SB:GQX	0/1:100:877,92:0.0949:20:-0.0310:100
chr3	178952049	.	C	A	100.00	SB	DP=971;TI=NM_006218;GI=PIK3CA;FC=Missense_A1035D;EXON	GT:GQ:AD:VF:NL:SB:GQX	0/1:100:930,41:0.0422:20:-0.0197:100
chr3	178952052	.	T	G	100.00	SB	DP=974;TI=NM_006218;GI=PIK3CA;FC=Missense_L1036W;EXON	GT:GQ:AD:VF:NL:SB:GQX	0/1:100:903,71:0.0729:20:-0.0205:100
chr3	178952054	.	G	T	100.00	SB	DP=955;TI=NM_006218;GI=PIK3CA;FC=Nonsense_E1037X;EXON	GT:GQ:AD:VF:NL:SB:GQX	0/1:100:861,94:0.0984:20:-0.0368:100
chr3	178952060	.	T	G	100.00	SB	DP=993;TI=NM_006218;GI=PIK3CA;FC=Missense_F1039V;EXON	GT:GQ:AD:VF:NL:SB:GQX	0/1:100:929,64:0.0645:20:-0.0187:100
chr3	178952061	.	T	G	100.00	SB	DP=995;TI=NM_006218;GI=PIK3CA;FC=Missense_F1039C;EXON	GT:GQ:AD:VF:NL:SB:GQX	0/1:100:933,62:0.0623:20:-0.0189:100
chr3	178952069	.	C	A	100.00	SB	DP=996;TI=NM_006218;GI=PIK3CA;FC=Missense_Q1042K;EXON	GT:GQ:AD:VF:NL:SB:GQX	0/1:100:957,39:0.0392:20:-1.1303:100
chr3	178952083	.	A	C	100.00	SB	DP=922;TI=NM_006218;GI=PIK3CA;FC=Synonymous_A1046A;EXON	GT:GQ:AD:VF:NL:SB:GQX	0/1:100:840,81:0.0879:20:-0.0504:100
chr3	178952084	.	C	A	100.00	SB	DP=986;TI=NM_006218;GI=PIK3CA;FC=Missense_H1047N;EXON	GT:GQ:AD:VF:NL:SB:GQX	0/1:100:937,49:0.0497:20:-0.0232:100
chr3	178952089	.	T	G	100.00	SB	DP=1000;TI=NM_006218;GI=PIK3CA;FC=Missense_H1048Q;EXON	GT:GQ:AD:VF:NL:SB:GQX	0/1:100:944,56:0.0560:20:-0.0199:100
chr3	178952096	.	T	G	100.00	SB	DP=992;TI=NM_006218;GI=PIK3CA;FC=Missense_W1051G;EXON	GT:GQ:AD:VF:NL:SB:GQX	0/1:100:919,73:0.0736:20:-0.0226:100
chr3	178952097	.	G	T	100.00	PASS	DP=944;TI=NM_006218;GI=PIK3CA;FC=Missense_W1051L;EXON	GT:GQ:AD:VF:NL:SB:GQX	0/1:100:835,105:0.1112:20:-84.8974:100
chr3	178952117	.	A	C	100.00	SB	DP=980;TI=NM_006218;GI=PIK3CA;FC=Missense_I1058L;EXON	GT:GQ:AD:VF:NL:SB:GQX	0/1:100:922,58:0.0592:20:-0.0246:100
chr3	178952123	.	C	T	100.00	PASS	DP=1296;TI=NM_006218;GI=PIK3CA;FC=Missense_H1060Y;EXON	GT:GQ:AD:VF:NL:SB:GQX	0/1:100:1231,65:0.0502:20:-100.0000:100
chr3	178952129	.	A	C	100.00	SB	DP=1256;TI=NM_006218;GI=PIK3CA;FC=Missense_I1062L;EXON	GT:GQ:AD:VF:NL:SB:GQX	0/1:100:1205,49:0.0390:20:-0.0057:100
chr3	178952137	.	G	T	100.00	SB	DP=1240;TI=NM_006218;GI=PIK3CA;FC=Missense_Q1064H;EXON	GT:GQ:AD:VF:NL:SB:GQX	0/1:100:1151,87:0.0702:20:-0.0080:100
chr6	152332796	.	G	T	27.00	LowGQ	DP=53;TI=NM_001122742,NM_001122741,NM_001122740,NM_000125;GI=ESR1,ESR1,ESR1,ESR1;FC=Missense_V368L,Missense_V368L,Missense_V368L,Missense_V368L;EXON	GT:GQ:AD:VF:NL:SB:GQX	0/1:27:49,4:0.0755:20:-11.0617:27
chr6	152332800	.	A	C	53.00	SB	DP=15782;TI=NM_001122742,NM_001122741,NM_001122740,NM_000125;GI=ESR1,ESR1,ESR1,ESR1;FC=Missense_D369A,Missense_D369A,Missense_D369A,Missense_D369A;EXON	GT:GQ:AD:VF:NL:SB:GQX	0/1:53:15526,217:0.0137:20:0.0000:53
chr6	152332814	.	G	T	100.00	SB	DP=16902;TI=NM_001122742,NM_001122741,NM_001122740,NM_000125;GI=ESR1,ESR1,ESR1,ESR1;FC=Missense_D374Y,Missense_D374Y,Missense_D374Y,Missense_D374Y;EXON	GT:GQ:AD:VF:NL:SB:GQX	0/1:100:16185,712:0.0421:20:0.0000:100
chr6	152332830	.	T	G	50.00	SB	DP=15739;TI=NM_001122742,NM_001122741,NM_001122740,NM_000125;GI=ESR1,ESR1,ESR1,ESR1;FC=Missense_L379R,Missense_L379R,Missense_L379R,Missense_L379R;EXON	GT:GQ:AD:VF:NL:SB:GQX	0/1:50:15510,214:0.0136:20:0.0000:50
chr6	152332836	.	G	T	100.00	SB	DP=16597;TI=NM_001122742,NM_001122741,NM_001122740,NM_000125;GI=ESR1,ESR1,ESR1,ESR1;FC=Missense_C381F,Missense_C381F,Missense_C381F,Missense_C381F;EXON	GT:GQ:AD:VF:NL:SB:GQX	0/1:100:15772,824:0.0496:20:0.0000:100
chr6	152332842	.	G	T	100.00	SB	DP=16572;TI=NM_001122742,NM_001122741,NM_001122740,NM_000125;GI=ESR1,ESR1,ESR1,ESR1;FC=Missense_W383L,Missense_W383L,Missense_W383L,Missense_W383L;EXON	GT:GQ:AD:VF:NL:SB:GQX	0/1:100:16142,428:0.0258:20:0.0000:100
chr6	152332847	.	G	T	100.00	SB	DP=16207;TI=NM_001122742,NM_001122741,NM_001122740,NM_000125;GI=ESR1,ESR1,ESR1,ESR1;FC=Nonsense_E385X,Nonsense_E385X,Nonsense_E385X,Nonsense_E385X;EXON	GT:GQ:AD:VF:NL:SB:GQX	0/1:100:15577,629:0.0388:20:0.0000:100
chr6	152332857	.	T	G	100.00	SB	DP=16083;TI=NM_001122742,NM_001122741,NM_001122740,NM_000125;GI=ESR1,ESR1,ESR1,ESR1;FC=Missense_M388R,Missense_M388R,Missense_M388R,Missense_M388R;EXON	GT:GQ:AD:VF:NL:SB:GQX	0/1:100:15760,320:0.0199:20:0.0000:100
chr6	152332879	.	C	A	43.00	SB	DP=16274;TI=NM_001122742,NM_001122741,NM_001122740,NM_000125;GI=ESR1,ESR1,ESR1,ESR1;FC=Synonymous_S395S,Synonymous_S395S,Synonymous_S395S,Synonymous_S395S;EXON	GT:GQ:AD:VF:NL:SB:GQX	0/1:43:16058,215:0.0132:20:0.0000:43
chr6	152332880	.	A	C	100.00	SB	DP=16095;TI=NM_001122742,NM_001122741,NM_001122740,NM_000125;GI=ESR1,ESR1,ESR1,ESR1;FC=Missense_M396L,Missense_M396L,Missense_M396L,Missense_M396L;EXON	GT:GQ:AD:VF:NL:SB:GQX	0/1:100:15408,683:0.0424:20:-0.0041:100
chr6	152332887	.	A	C	100.00	SB	DP=16036;TI=NM_001122742,NM_001122741,NM_001122740,NM_000125;GI=ESR1,ESR1,ESR1,ESR1;FC=Missense_H398P,Missense_H398P,Missense_H398P,Missense_H398P;EXON	GT:GQ:AD:VF:NL:SB:GQX	0/1:100:15431,605:0.0377:20:0.0000:100
chr6	152332892	.	G	T	100.00	SB	DP=16332;TI=NM_001122742,NM_001122741,NM_001122740,NM_000125;GI=ESR1,ESR1,ESR1,ESR1;FC=Missense_G400W,Missense_G400W,Missense_G400W,Missense_G400W;EXON	GT:GQ:AD:VF:NL:SB:GQX	0/1:100:15826,503:0.0308:20:0.0000:100
chr6	152332897	.	G	T	100.00	SB	DP=16207;TI=NM_001122742,NM_001122741,NM_001122740,NM_000125;GI=ESR1,ESR1,ESR1,ESR1;FC=Missense_K401N,Missense_K401N,Missense_K401N,Missense_K401N;EXON	GT:GQ:AD:VF:NL:SB:GQX	0/1:100:15528,677:0.0418:20:0.0000:100
chr6	152332904	.	T	G	100.00	SB	DP=16024;TI=NM_001122742,NM_001122741,NM_001122740,NM_000125;GI=ESR1,ESR1,ESR1,ESR1;FC=Missense_F404V,Missense_F404V,Missense_F404V,Missense_F404V;EXON	GT:GQ:AD:VF:NL:SB:GQX	0/1:100:15763,260:0.0162:20:0.0000:100
chr6	152332906	.	T	G	78.00	SB	DP=16329;TI=NM_001122742,NM_001122741,NM_001122740,NM_000125;GI=ESR1,ESR1,ESR1,ESR1;FC=Missense_F404L,Missense_F404L,Missense_F404L,Missense_F404L;EXON	GT:GQ:AD:VF:NL:SB:GQX	0/1:78:16085,239:0.0146:20:0.0000:78
chr6	152415479	.	T	G	55.00	SB	DP=14752;TI=NM_001122742,NM_001122741,NM_001122740,NM_000125;GI=ESR1,ESR1,ESR1,ESR1;FC=Silent,Silent,Silent,Silent	GT:GQ:AD:VF:NL:SB:GQX	0/1:55:14491,206:0.0140:20:0.0000:55
chr6	152415509	.	T	G	100.00	SB	DP=16459;TI=NM_001122742,NM_001122741,NM_001122740,NM_000125;GI=ESR1,ESR1,ESR1,ESR1;FC=Silent,Silent,Silent,Silent	GT:GQ:AD:VF:NL:SB:GQX	0/1:100:16023,433:0.0263:20:0.0000:100
chr6	152415522	.	G	T	100.00	SB	DP=16887;TI=NM_001122742,NM_001122741,NM_001122740,NM_000125;GI=ESR1,ESR1,ESR1,ESR1;FC=Missense_V458L,Missense_V458L,Missense_V458L,Missense_V458L;EXON	GT:GQ:AD:VF:NL:SB:GQX	0/1:100:16597,288:0.0171:20:0.0000:100
chr6	152415524	.	G	T	100.00	SB	DP=17054;TI=NM_001122742,NM_001122741,NM_001122740,NM_000125;GI=ESR1,ESR1,ESR1,ESR1;FC=Synonymous_V458V,Synonymous_V458V,Synonymous_V458V,Synonymous_V458V;EXON	GT:GQ:AD:VF:NL:SB:GQX	0/1:100:16678,376:0.0220:20:0.0000:100
chr6	152415531	.	T	G	100.00	SB	DP=16664;TI=NM_001122742,NM_001122741,NM_001122740,NM_000125;GI=ESR1,ESR1,ESR1,ESR1;FC=Missense_F461V,Missense_F461V,Missense_F461V,Missense_F461V;EXON	GT:GQ:AD:VF:NL:SB:GQX	0/1:100:16121,541:0.0325:20:0.0000:100
chr6	152415533	.	T	G	100.00	SB	DP=16883;TI=NM_001122742,NM_001122741,NM_001122740,NM_000125;GI=ESR1,ESR1,ESR1,ESR1;FC=Missense_F461L,Missense_F461L,Missense_F461L,Missense_F461L;EXON	GT:GQ:AD:VF:NL:SB:GQX	0/1:100:16539,335:0.0198:20:0.0000:100
chr6	152415537	.	T	G	100.00	SB	DP=16970;TI=NM_001122742,NM_001122741,NM_001122740,NM_000125;GI=ESR1,ESR1,ESR1,ESR1;FC=Missense_S463A,Missense_S463A,Missense_S463A,Missense_S463A;EXON	GT:GQ:AD:VF:NL:SB:GQX	0/1:100:16601,365:0.0215:20:0.0000:100
chr6	152415540	.	A	C	100.00	SB	DP=17402;TI=NM_001122742,NM_001122741,NM_001122740,NM_000125;GI=ESR1,ESR1,ESR1,ESR1;FC=Missense_S464R,Missense_S464R,Missense_S464R,Missense_S464R;EXON	GT:GQ:AD:VF:NL:SB:GQX	0/1:100:16576,826:0.0475:20:0.0000:100
chr6	152415556	.	T	G	100.00	SB	DP=17530;TI=NM_001122742,NM_001122741,NM_001122740,NM_000125;GI=ESR1,ESR1,ESR1,ESR1;FC=Missense_L469R,Missense_L469R,Missense_L469R,Missense_L469R;EXON	GT:GQ:AD:VF:NL:SB:GQX	0/1:100:17045,483:0.0276:20:0.0000:100
chr6	152415559	.	A	C	100.00	PASS	DP=16758;TI=NM_001122742,NM_001122741,NM_001122740,NM_000125;GI=ESR1,ESR1,ESR1,ESR1;FC=Missense_E470A,Missense_E470A,Missense_E470A,Missense_E470A;EXON	GT:GQ:AD:VF:NL:SB:GQX	0/1:100:15911,823:0.0491:20:-100.0000:100
chr6	152415560	.	A	C	24.00	SB;LowGQ	DP=16880;TI=NM_001122742,NM_001122741,NM_001122740,NM_000125;GI=ESR1,ESR1,ESR1,ESR1;FC=Missense_E470D,Missense_E470D,Missense_E470D,Missense_E470D;EXON	GT:GQ:AD:VF:NL:SB:GQX	0/1:24:16674,205:0.0121:20:0.0000:24
chr6	152415562	.	A	C	100.00	SB	DP=17088;TI=NM_001122742,NM_001122741,NM_001122740,NM_000125;GI=ESR1,ESR1,ESR1,ESR1;FC=Missense_E471A,Missense_E471A,Missense_E471A,Missense_E471A;EXON	GT:GQ:AD:VF:NL:SB:GQX	0/1:100:16391,692:0.0405:20:0.0000:100
chr6	152415571	.	A	C	100.00	SB	DP=16700;TI=NM_001122742,NM_001122741,NM_001122740,NM_000125;GI=ESR1,ESR1,ESR1,ESR1;FC=Missense_H474P,Missense_H474P,Missense_H474P,Missense_H474P;EXON	GT:GQ:AD:VF:NL:SB:GQX	0/1:100:16149,536:0.0321:20:0.0000:100
chr6	152415572	.	T	G	100.00	SB	DP=16912;TI=NM_001122742,NM_001122741,NM_001122740,NM_000125;GI=ESR1,ESR1,ESR1,ESR1;FC=Missense_H474Q,Missense_H474Q,Missense_H474Q,Missense_H474Q;EXON	GT:GQ:AD:VF:NL:SB:GQX	0/1:100:16578,316:0.0187:20:0.0000:100
chr6	152415574	.	T	G	100.00	SB	DP=15464;TI=NM_001122742,NM_001122741,NM_001122740,NM_000125;GI=ESR1,ESR1,ESR1,ESR1;FC=Missense_I475S,Missense_I475S,Missense_I475S,Missense_I475S;EXON	GT:GQ:AD:VF:NL:SB:GQX	0/1:100:14758,699:0.0452:20:-0.0001:100
chr6	152415583	.	T	G	100.00	SB	DP=16628;TI=NM_001122742,NM_001122741,NM_001122740,NM_000125;GI=ESR1,ESR1,ESR1,ESR1;FC=Missense_V478G,Missense_V478G,Missense_V478G,Missense_V478G;EXON	GT:GQ:AD:VF:NL:SB:GQX	0/1:100:15957,670:0.0403:20:0.0000:100
chr6	152415589	.	A	C	39.00	SB	DP=16957;TI=NM_001122742,NM_001122741,NM_001122740,NM_000125;GI=ESR1,ESR1,ESR1,ESR1;FC=Missense_D480A,Missense_D480A,Missense_D480A,Missense_D480A;EXON	GT:GQ:AD:VF:NL:SB:GQX	0/1:39:16736,220:0.0130:20:0.0000:39
chr6	152419951	.	C	A	100.00	SB	DP=39909;TI=NM_001122742,NM_001122741,NM_001122740,NM_000125;GI=ESR1,ESR1,ESR1,ESR1;FC=Synonymous_A546A,Synonymous_A546A,Synonymous_A546A,Synonymous_A546A;EXON	GT:GQ:AD:VF:NL:SB:GQX	0/1:100:38767,1029:0.0258:20:0.0000:100
