# Supplementary material for: Plasma-Based Longitudinal Evaluation of ESR1 Epigenetic Status in Hormone Receptor-Positive HER2-Negative Metastatic Breast Cancer
Source: Front Oncol. 2020 Sep 18;10:550185. doi: 10.3389/fonc.2020.550185 (PMC7531252; doi:10.3389/fonc.2020.550185)
Supplement: Supplementary file 2 [file Data_Sheet_1.ZIP › VCF/034-01_S56.vcf]

##fileformat=VCFv4.1
##FORMAT=<ID=GQX,Number=1,Type=Integer,Description="Minimum of {Genotype quality assuming variant position,Genotype quality assuming non-variant position}">
##FORMAT=<ID=GT,Number=1,Type=String,Description="Genotype">
##FORMAT=<ID=GQ,Number=1,Type=Integer,Description="Genotype Quality">
##FORMAT=<ID=AD,Number=.,Type=Integer,Description="Allele Depth">
##FORMAT=<ID=VF,Number=1,Type=Float,Description="Variant Frequency">
##FORMAT=<ID=NL,Number=1,Type=Integer,Description="Applied BaseCall Noise Level">
##FORMAT=<ID=SB,Number=1,Type=Float,Description="StrandBias Score">
##INFO=<ID=TI,Number=.,Type=String,Description="Transcript ID">
##INFO=<ID=GI,Number=.,Type=String,Description="Gene ID">
##INFO=<ID=EXON,Number=0,Type=Flag,Description="Exon Region">
##INFO=<ID=FC,Number=.,Type=String,Description="Functional Consequence">
##INFO=<ID=DP,Number=1,Type=Integer,Description="Total Depth">
##FILTER=<ID=LowVariantFreq,Description="Low variant frequency < 0.01">
##FILTER=<ID=LowGQ,Description="GQ below < 30.00">
##FILTER=<ID=R8,Description="IndelRepeatLength is greater than 8">
##FILTER=<ID=LowDP,Description="Low coverage (DP tag), therefore no genotype called">
##FILTER=<ID=SB,Description="Variant strand bias too high or coverage on only one strand">
##annotator=MARS
##fileDate=20191220
##source=CallSomaticVariants 3.5.2.1
##CallSomaticVariants_cmdline=" -B F:\191217_M02898_0373_000000000-CPYL9\Data\Intensities\BaseCalls\Alignment8 -g [C:\Illumina\MiSeq Reporter\Genomes\Homo_sapiens\UCSC\hg19\Sequence\WholeGenomeFasta,] -f 0.01 -fo True -b 20 -q 100 -c 10 -s 0.5 -a 20 -F 20 -gVCF False -i true -r F:\191217_M02898_0373_000000000-CPYL9"
##reference=C:\Illumina\MiSeq Reporter\Genomes\Homo_sapiens\UCSC\hg19\Sequence\WholeGenomeFasta\genome.fa
##contig=<ID=chr1,length=249250621>
##contig=<ID=chr2,length=243199373>
##contig=<ID=chr3,length=198022430>
##contig=<ID=chr4,length=191154276>
##contig=<ID=chr5,length=180915260>
##contig=<ID=chr6,length=171115067>
##contig=<ID=chr7,length=159138663>
##contig=<ID=chr9,length=141213431>
##contig=<ID=chr10,length=135534747>
##contig=<ID=chr11,length=135006516>
##contig=<ID=chr12,length=133851895>
##contig=<ID=chr13,length=115169878>
##contig=<ID=chr15,length=102531392>
##contig=<ID=chr17,length=81195210>
##contig=<ID=chr18,length=78077248>
##contig=<ID=chr19,length=59128983>
##contig=<ID=chr20,length=63025520>
#CHROM	POS	ID	REF	ALT	QUAL	FILTER	INFO	FORMAT	035-01
chr3	178936034	.	A	G	100.00	PASS	DP=67;TI=NM_006218;GI=PIK3CA;FC=Missense_N526D;EXON	GT:GQ:AD:VF:NL:SB:GQX	0/1:100:24,42:0.6269:20:-100.0000:100
chr3	178936092	.	A	C	100.00	PASS	DP=121737;TI=NM_006218;GI=PIK3CA;FC=Missense_E545A;EXON	GT:GQ:AD:VF:NL:SB:GQX	0/1:100:117802,3913:0.0321:20:-100.0000:100
chr3	178936140	.	G	A	24.00	LowGQ	DP=65;TI=NM_006218;GI=PIK3CA;FC=Silent	GT:GQ:AD:VF:NL:SB:GQX	0/1:24:1,4:0.0615:20:-12.4056:24
chr3	178936140	.	G	C	100.00	PASS	DP=65;TI=NM_006218;GI=PIK3CA;FC=Silent	GT:GQ:AD:VF:NL:SB:GQX	0/1:100:1,60:0.9231:20:-100.0000:100
chr3	178952036	.	A	G	100.00	PASS	DP=12;TI=NM_006218;GI=PIK3CA;FC=Missense_T1031A;EXON	GT:GQ:AD:VF:NL:SB:GQX	0/1:100:2,10:0.8333:20:-69.8586:100
chr3	178952123	.	C	T	100.00	PASS	DP=58456;TI=NM_006218;GI=PIK3CA;FC=Missense_H1060Y;EXON	GT:GQ:AD:VF:NL:SB:GQX	0/1:100:52899,5547:0.0949:20:-100.0000:100
chr3	178952145	.	T	C	100.00	PASS	DP=36;TI=NM_006218;GI=PIK3CA;FC=Missense_L1067S;EXON	GT:GQ:AD:VF:NL:SB:GQX	0/1:100:16,20:0.5556:20:-100.0000:100
chr6	152332796	.	G	T	44.00	PASS	DP=194;TI=NM_001122742,NM_001122741,NM_001122740,NM_000125;GI=ESR1,ESR1,ESR1,ESR1;FC=Missense_V368L,Missense_V368L,Missense_V368L,Missense_V368L;EXON	GT:GQ:AD:VF:NL:SB:GQX	0/1:44:184,10:0.0515:20:-14.1322:44
chr6	152332914	.	A	C	82.00	PASS	DP=13;TI=NM_001122742,NM_001122741,NM_001122740,NM_000125;GI=ESR1,ESR1,ESR1,ESR1;FC=Missense_N407T,Missense_N407T,Missense_N407T,Missense_N407T;EXON	GT:GQ:AD:VF:NL:SB:GQX	0/1:82:7,6:0.4615:20:-29.1754:82
chr6	152415593	.	G	A	40.00	PASS	DP=23;TI=NM_001122742,NM_001122741,NM_001122740,NM_000125;GI=ESR1,ESR1,ESR1,ESR1;FC=Synonymous_K481K,Synonymous_K481K,Synonymous_K481K,Synonymous_K481K;EXON	GT:GQ:AD:VF:NL:SB:GQX	1/1:40:0,4:0.1739:20:-21.7964:40
chr6	152415593	.	G	C	100.00	PASS	DP=23;TI=NM_001122742,NM_001122741,NM_001122740,NM_000125;GI=ESR1,ESR1,ESR1,ESR1;FC=Missense_K481N,Missense_K481N,Missense_K481N,Missense_K481N;EXON	GT:GQ:AD:VF:NL:SB:GQX	1/1:100:0,19:0.8261:20:-100.0000:100
chr6	152419883	.	C	G	100.00	PASS	DP=21;TI=NM_001122742,NM_001122741,NM_001122740,NM_000125;GI=ESR1,ESR1,ESR1,ESR1;FC=Missense_H524D,Missense_H524D,Missense_H524D,Missense_H524D;EXON	GT:GQ:AD:VF:NL:SB:GQX	0/1:100:1,19:0.9048:20:-100.0000:100
