# Supplementary material for: Plasma-Based Longitudinal Evaluation of ESR1 Epigenetic Status in Hormone Receptor-Positive HER2-Negative Metastatic Breast Cancer
Source: Front Oncol. 2020 Sep 18;10:550185. doi: 10.3389/fonc.2020.550185 (PMC7531252; doi:10.3389/fonc.2020.550185)
Supplement: Supplementary file 2 [file Data_Sheet_1.ZIP › VCF/036-01_S58.vcf]

##fileformat=VCFv4.1
##FORMAT=<ID=GQX,Number=1,Type=Integer,Description="Minimum of {Genotype quality assuming variant position,Genotype quality assuming non-variant position}">
##FORMAT=<ID=GT,Number=1,Type=String,Description="Genotype">
##FORMAT=<ID=GQ,Number=1,Type=Integer,Description="Genotype Quality">
##FORMAT=<ID=AD,Number=.,Type=Integer,Description="Allele Depth">
##FORMAT=<ID=VF,Number=1,Type=Float,Description="Variant Frequency">
##FORMAT=<ID=NL,Number=1,Type=Integer,Description="Applied BaseCall Noise Level">
##FORMAT=<ID=SB,Number=1,Type=Float,Description="StrandBias Score">
##INFO=<ID=TI,Number=.,Type=String,Description="Transcript ID">
##INFO=<ID=GI,Number=.,Type=String,Description="Gene ID">
##INFO=<ID=EXON,Number=0,Type=Flag,Description="Exon Region">
##INFO=<ID=FC,Number=.,Type=String,Description="Functional Consequence">
##INFO=<ID=DP,Number=1,Type=Integer,Description="Total Depth">
##FILTER=<ID=LowVariantFreq,Description="Low variant frequency < 0.01">
##FILTER=<ID=LowGQ,Description="GQ below < 30.00">
##FILTER=<ID=R8,Description="IndelRepeatLength is greater than 8">
##FILTER=<ID=LowDP,Description="Low coverage (DP tag), therefore no genotype called">
##FILTER=<ID=SB,Description="Variant strand bias too high or coverage on only one strand">
##annotator=MARS
##fileDate=20191220
##source=CallSomaticVariants 3.5.2.1
##CallSomaticVariants_cmdline=" -B F:\191217_M02898_0373_000000000-CPYL9\Data\Intensities\BaseCalls\Alignment8 -g [C:\Illumina\MiSeq Reporter\Genomes\Homo_sapiens\UCSC\hg19\Sequence\WholeGenomeFasta,] -f 0.01 -fo True -b 20 -q 100 -c 10 -s 0.5 -a 20 -F 20 -gVCF False -i true -r F:\191217_M02898_0373_000000000-CPYL9"
##reference=C:\Illumina\MiSeq Reporter\Genomes\Homo_sapiens\UCSC\hg19\Sequence\WholeGenomeFasta\genome.fa
##contig=<ID=chr1,length=249250621>
##contig=<ID=chr2,length=243199373>
##contig=<ID=chr3,length=198022430>
##contig=<ID=chr4,length=191154276>
##contig=<ID=chr5,length=180915260>
##contig=<ID=chr6,length=171115067>
##contig=<ID=chr7,length=159138663>
##contig=<ID=chr9,length=141213431>
##contig=<ID=chr10,length=135534747>
##contig=<ID=chr11,length=135006516>
##contig=<ID=chr12,length=133851895>
##contig=<ID=chr13,length=115169878>
##contig=<ID=chr15,length=102531392>
##contig=<ID=chr17,length=81195210>
##contig=<ID=chr18,length=78077248>
##contig=<ID=chr19,length=59128983>
##contig=<ID=chr20,length=63025520>
#CHROM	POS	ID	REF	ALT	QUAL	FILTER	INFO	FORMAT	037-01
chr3	178936034	.	A	G	100.00	PASS	DP=100;TI=NM_006218;GI=PIK3CA;FC=Missense_N526D;EXON	GT:GQ:AD:VF:NL:SB:GQX	0/1:100:21,78:0.7800:20:-100.0000:100
chr3	178936092	.	A	C	100.00	PASS	DP=170492;TI=NM_006218;GI=PIK3CA;FC=Missense_E545A;EXON	GT:GQ:AD:VF:NL:SB:GQX	0/1:100:167602,2865:0.0168:20:-100.0000:100
chr3	178936140	.	G	A	36.00	PASS	DP=85;TI=NM_006218;GI=PIK3CA;FC=Silent	GT:GQ:AD:VF:NL:SB:GQX	0/1:36:3,6:0.0706:20:-19.1600:36
chr3	178936140	.	G	C	100.00	PASS	DP=85;TI=NM_006218;GI=PIK3CA;FC=Silent	GT:GQ:AD:VF:NL:SB:GQX	0/1:100:3,76:0.8941:20:-100.0000:100
chr3	178952036	.	A	G	100.00	PASS	DP=24;TI=NM_006218;GI=PIK3CA;FC=Missense_T1031A;EXON	GT:GQ:AD:VF:NL:SB:GQX	0/1:100:1,23:0.9583:20:-100.0000:100
chr3	178952123	.	C	T	100.00	PASS	DP=76466;TI=NM_006218;GI=PIK3CA;FC=Missense_H1060Y;EXON	GT:GQ:AD:VF:NL:SB:GQX	0/1:100:75150,1270:0.0166:20:-100.0000:100
chr3	178952145	.	T	C	100.00	PASS	DP=35;TI=NM_006218;GI=PIK3CA;FC=Missense_L1067S;EXON	GT:GQ:AD:VF:NL:SB:GQX	0/1:100:12,23:0.6571:20:-100.0000:100
chr6	152419883	.	C	G	100.00	PASS	DP=16;TI=NM_001122742,NM_001122741,NM_001122740,NM_000125;GI=ESR1,ESR1,ESR1,ESR1;FC=Missense_H524D,Missense_H524D,Missense_H524D,Missense_H524D;EXON	GT:GQ:AD:VF:NL:SB:GQX	1/1:100:0,13:0.8125:20:-78.7900:100
chr6	152419926	.	A	G	100.00	PASS	DP=76008;TI=NM_001122742,NM_001122741,NM_001122740,NM_000125;GI=ESR1,ESR1,ESR1,ESR1;FC=Missense_D538G,Missense_D538G,Missense_D538G,Missense_D538G;EXON	GT:GQ:AD:VF:NL:SB:GQX	0/1:100:50319,25643:0.3374:20:-100.0000:100
